# Supplementary material for: Lipidomic signatures from physically frail and robust older adults at hospital admission
Source: GeroScience. 2022 Feb 4;44(3):1677–88. doi: 10.1007/s11357-021-00511-1 (PMC9213630; doi:10.1007/s11357-021-00511-1)
Supplement: Supplementary file 1 — Supplementary Table A1 (xlsx 14.8 KB) [file 11357_2021_511_MOESM1_ESM.xlsx]

## Sheet: Supplementary Table 1
Class	Subclass	Metabolite identifcation
Glycerolipids	Monoacylglycerols	MG(16:0/0:0/0:0)
	Diacylglycerols	DG(32:0)
		DG(32:1)
		DG(34:0)
		DG(34:1)
		DG(34:2)
		DG(36:1)
		DG(36:2)
		DG(36:3)
		DG(36:4)
		DG(38:5)
	Triacylglycerols	TG(36:0)
		TG(40:0)
		TG(42:0)
		TG(44:0)
		TG(44:1)
		TG(44:2)
		TG(45:0)
		TG(46:0)
		TG(46:1)
		TG(46:2)
		TG(46:3)
		TG(47:0)
		TG(47:1)
		TG(47:2)
		TG(48:0)
		TG(48:1)
		TG(48:2)
		TG(48:3)
		TG(48:4)
		TG(49:0)
		TG(49:1)
		TG(49:2)
		TG(49:3)
		TG(50:0)
		TG(50:1)
		TG(50:2)
		TG(50:3)
		TG(50:4)
		TG(50:5)
		TG(51:1)
		TG(51:2)
		TG(51:3)
		TG(52:0)
		TG(52:1)
		TG(52:2)
		TG(52:3)
		TG(52:4)
		TG(52:5)
		TG(53:0)
		TG(53:1)
		TG(53:2)
		TG(53:3)
		TG(53:4)
		TG(54:0)
		TG(54:1)
		TG(54:2)
		TG(54:3)
		TG(54:4)
		TG(54:5)
		TG(54:5)
		TG(54:6)
		TG(54:6)
		TG(55:2)
		TG(55:3)
		TG(56:1)
		TG(56:2)
		TG(56:3)
		TG(56:5)
		TG(56:6)
		TG(56:7)
		TG(56:7)
		TG(56:8)
		TG(56:8)
		TG(58:1)
		TG(58:2)
		TG(58:3)
		TG(58:9)
		TG(58:10)
		TG(60:2)
		TG(60:3)
Sterols	Cholesterol and derivatives	Cholesterol
	Cholesteryl Ester	ChoE(16:0)
		ChoE(16:1)
		ChoE(17:1)
		ChoE(18:0)
		ChoE(18:1)
		ChoE(18:2)
		ChoE(18:3)
		ChoE(20:3)
		ChoE(20:4)
		ChoE(20:5)
		ChoE(22:4)
		ChoE(22:5)
		ChoE(22:6)
Glycerophospholipids	Diacylglycerophosphoethanolamine	PE(16:0/18:1)
		PE(16:0/18:2)
		PE(16:0/20:4)
		PE(18:1/18:2)
		PE(16:0/22:6)
		PE(18:0/20:4)
		PE(20:4/18:2)
		PE(38:5)
	1-ether, 2-acylglycerophosphoethanolamine	PE(16:1e/20:3)
		PE(18:1e/22:6)
		PE(18:2e/22:6)
		PE(O-16:0/18:1)
		PE(P-16:0/18:2)
		PE(P-16:0/20:4)
		PE(P-18:0/18:1)
		PE(P-16:0/22:6)
		PE(P-18:0/20:4)
		PE(P-18:1/20:4)
		PE(P-18:0/22:5) + PE(P-20:1/20:4)
	Diacylglycerophosphocholine	PC(14:0/14:0)
		PC(30:0)
		PC(31:0)
		PC(14:0/18:2)
		PC(16:0/16:0)
		PC(32:1)
		PC(15:0/18:2)
		PC(16:0/17:0)
		PC(33:1)
		PC(14:0/20:4)
		PC(16:0/18:0)
		PC(16:0/18:1)
		PC(16:0/18:2)
		PC(34:3)
		PC(34:3)
		PC(16:0/19:1)
		PC(17:0/18:1)
		PC(17:0/18:2)
		PC(17:1/18:1)
		PC(16:0/20:4)
		PC(16:0/20:5)
		PC(16:1/20:4)
		PC(18:0/18:1)
		PC(18:0/18:2)
		PC(18:2/18:2)
		PC(18:3/18:3)
		PC(36:3)
		PC(15:0/22:6)
		PC(17:0/20:3)
		PC(17:0/20:4)
		PC(19:1/18:2)
		PC(37:2)
		PC(37:2)
		PC(16:0/22:6)
		PC(18:0/20:3)
		PC(18:0/20:4)
		PC(18:2/20:4)
		PC(20:0/18:2)
		PC(18:0/22:4)
		PC(18:0/22:5)
		PC(18:0/22:6)
		PC(18:1/22:6)
		PC(20:0/20:4)
		PC(20:3/20:4)
		PC(40:5)
		PC(40:8)
		PC(40:0)
		PC(40:1)
		PC(22:4/20:4)
		PC(37:5)
		PC(38:5)
		PC(38:5)
	1-ether, 2-acylglycerophosphocholine	PC(18:1e/20:3)
		PC(O-16:0/14:0)
		PC(O-16:0/16:0)
		PC(O-16:0/18:2)
		PC(O-16:0/20:3)
		PC(O-16:0/20:4)
		PC(O-16:0/22:4)
		PC(O-18:0/18:2)
		PC(O-18:0/20:4)
		PC(O-18:0/22:4)
		PC(O-18:1/18:1)
		PC(O-18:1/18:2)
		PC(O-18:1/22:4)
		PC(O-18:2/20:4)
		PC(O-20:0/20:4)
		PC(O-22:0/20:4)
		PC(O-22:1/20:4)
		PC(O-24:1/20:4)
		PC(O-34:0)
		PC(O-34:1)
		PC(O-38:4)
		PC(O-38:5)
		PC(O-40:5)
		PC(O-42:6)
		PC(P-16:0/14:0)
		PC(P-16:0/16:0)
		PC(P-16:0/18:1)
		PC(P-16:0/18:2)
		PC(P-16:0/20:3)
		PC(P-16:0/20:4)
		PC(P-16:0/22:6)
		PC(P-17:0/20:4)
		PC(P-17:0/20:4)
		PC(P-18:0/20:4)
		PC(P-18:0/20:4)
		PC(P-36:2)
	Diacylglycerophosphoinositol	PI(18:0/18:2)
		PI(18:0/20:3)
		PI(18:0/20:4)
		PI(18:0/22:6)
Sphingolipids	Ceramides	Cer(d18:1/16:0)
		Cer(d18:1/18:0)
		Cer(d18:1/20:0)
		Cer(d18:1/22:0)
		Cer(40:2)
		Cer(d18:1/23:0)
		Cer(d18:1/24:0)
		Cer(d18:1/24:1)+Cer(d18:2/24:0)
		Cer(42:3)
		Cer(43:1)
		Cer(d18:1/25:0)
	Sphingomyelin	SM(43:2)
		SM(31:1)
		SM(38:0)
		SM(42:1)
		SM(43:1)
		SM(d16:1/24:1)
		SM(32:1)
		SM(33:1)
		SM(d18:0/14:0)
		SM(d18:0/15:0)
		SM(d18:0/16:0)
		SM(d18:0/18:0)
		SM(d18:0/22:0)
		SM(d18:1/12:0)
		SM(d18:1/16:0)
		SM(d18:1/17:0)
		SM(d18:1/18:0)
		SM(36:2)
		SM(38:1)
		SM(39:1)
		SM(d18:1/22:0)
		SM(d18:1/23:0)
		SM(d18:1/23:1)
		SM(42:3)
		SM(d18:1/24:1) + SM(d18:2/24:0)
		SM(d18:1/25:0)
		SM(d18:2/14:0)
		SM(d18:2/16:0)
		SM(d18:2/20:0)
		SM(d18:2/22:0)
		SM(d18:2/23:0)
	Monohexosylceramides	CMH(d18:1/16:0)
		CMH(d18:1/22:0)
